# Supplementary material for: Detection of Parent-of-Origin Specific Expression Quantitative Trait Loci by Cis-Association Analysis of Gene Expression in Trios
Source: PLoS One. 2012 Aug 17;7(8):e41695. doi: 10.1371/journal.pone.0041695 (PMC3422236; doi:10.1371/journal.pone.0041695)
Supplement: Table S1 — Results for 30 putative ieQTLs identified by cis-association analysis of gene expression levels with maternal and paternal alleles. (XLS) [file pone.0041695.s002.xls]

## Sheet: Suppl Table 1
Table S1. Results for 30 putative ieQTLs identified by cis-association analysis of gene expression levels with maternal and paternal alleles.
Affymetrix GeneChip Exon 1.0 ST Probeset ID	Gene name	Chr	Associated SNP ID	Maternal Association Test (nominal p-value)	Maternal Association Test (Bonferroni p-value)	Paternal Association Test (nominal p-value)	Paternal Association Test (Bonferroni p-value)	Standard Association Test (nominal p-value)	Standard Association Test (Bonferroni p-value)	Likelihood Ratio Test (nominal p-value)	Likelihood Ratio Test (Bonferroni p-value)	Maternal Coefficient of Regression (ßM)	Paternal Coefficient of Regression (ßP)	Coefficient of Regression without Imprinting Effects (ßB)
2366164	SFT2D2	chr1	rs3753292	2.1x10-8	9.5x10-6	0.36	1	3.2x10-5	0.018	7.5x10-5	0.019	0.503	-0.001	0.258
3015944	SRRT	chr7	rs6945374	7.6x10-8	2.5x10-5	0.59	1	0.0011	0.38	2.56x10-5	0.0049	-0.466	0.082	-0.209
3147328	UBR5	chr8	rs11988192	1.0x10-7	5.1x10-5	0.18	1	2.88x10-6	0.0017	0.0013	0.41	0.308	0.074	0.189
3383345	NARS2	chr11	rs668121	1.8x10-7	7.7x10-5	0.43	1	0.018	1	3.5x10-6	0.0009	-0.559	0.081	-0.227
2862704	ENC1	chr5	rs6876778	3.4x10-7	0.0001	0.1	1	7.6x10-7	0.0004	0.0022	0.83	0.839	0.292	0.528
3013273	PEG10	chr7	rs6970279	3.6x10-7	0.0001	0.87	1	0.0066	1	1.89x10-5	0.0038	1.17	-0.133	0.487
2326464	CD52	chr1	rs7416513	4.1x10-7	9.63x10-5	0.86	1	0.0006	0.15	6.8x10-5	0.01	0.854	-0.038	0.42
2574781	ERCC3	chr2	rs12989492	4.2x10-7	0.0001	0.49	1	0.0003	0.14	0.00033	0.081	0.407	-0.027	0.206
2566872	AFF3	chr2	rs4851269	4.2x10-7	0.0001	0.91	1	0.0024	1	2.29x10-5	0.0043	0.469	-0.076	0.199
3860413	ZFP82	chr19	rs10418925	5.8x10-7	0.0001	0.12	1	2.9x10-5	0.011	0.0016	0.36	0.562	0.018	0.287
3432369	PTPN11	chr12	rs12297526	6.2x10-7	0.0001	0.89	1	0.0022	0.44	9.52x10-5	0.011	-0.369	0.063	-0.176
2669678	SCN5A	chr3	rs7615140	6.7x10-7	0.0001	0.79	1	0.0032	1	1.75x10-5	0.0024	0.364	-0.058	0.151
3089164	FAM160B2	chr8	rs1456	7.0x10-7	0.0003	0.29	1	4.0x10-5	0.017	0.0017	0.33	-0.733	-0.128	-0.43
3420871	DYRK2	chr12	rs10878546	8.4x10-7	0.0003	0.56	1	0.0009	0.54	0.0001	0.028	0.457	-0.006	0.185
3147333	UBR5	chr8	rs11988192	8.6x10-7	0.0004	0.08	1	8.0x10-6	0.0049	0.011	1	0.282	0.099	0.19
3194541	EGFL7	chr9	rs7855356	8.7x10-7	0.0002	0.12	1	9.93x10-5	0.028	0.0046	0.63	-0.303	-0.049	-0.176
3935409	C21orf58	chr21	rs744507	9.0x10-7	0.0002	0.43	1	0.0026	0.94	0.0003	0.055	-0.368	0.032	-0.177
3435933	DDX55	chr12	rs825457	9.3x10-7	0.0002	0.47	1	0.018	1	3.49x10-6	0.0007	0.595	-0.163	0.203
3373900	SLC43A1	chr11	rs11229324	9.5x10-7	0.0005	0.84	1	0.0033	1	3.51x10-5	0.01	-0.647	0.176	-0.266
3903869	EIF6	chr20	rs6087592	0.22	1	7.0x10-7	0.0002	4.2x10-7	0.0001	0.0043	0.61	0.136	0.426	0.283
2759607	AFAP1	chr4	rs2046028	0.26	1	2.7x10-7	0.0001	0.0002	0.18	0.0001	0.048	-0.011	0.472	0.194
3702533	KIAA1609	chr16	rs187444	0.38	1	5.0x10-7	0.0004	0.0037	1	1.5x10-5	0.0072	0.025	-0.376	-0.172
3190383	SLC27A4	chr9	rs4451422	0.42	1	2.7x10-7	7.4x10-5	0.037	1	1.66x10-6	0.0002	0.055	-0.376	-0.121
3569492	ZFYVE26	chr14	rs11158685	0.43	1	1.0x10-6	0.0002	0.0075	1	1.33x10-5	0.0023	0.062	-0.321	-0.133
2322405	NECAP2	chr1	rs2647190	0.55	1	8.2x10-7	0.0003	0.0008	0.33	0.0001	0.022	-0.056	0.337	0.147
3156125	TRAPPC9	chr8	rs7003899	0.64	1	8.9x10-7	0.0004	0.0007	0.37	0.0002	0.049	-0.035	-0.525	-0.24
2896508	MYLIP	chr6	rs387816	0.7	1	3.5x10-7	0.0002	0.0011	0.68	0.0002	0.061	0.012	0.675	0.343
2956079	TNFRSF21	chr6	rs1226539	0.7	1	6.9x10-7	0.0004	0.0021	1	4.5x10-5	0.016	0.157	-1.089	-0.438
3923487	TRAPPC10	chr21	rs2838562	0.79	1	4.1x10-7	0.0001	0.0004	0.18	0.0001	0.029	0.041	0.371	0.186
3501295	COL4A2	chr13	rs6492330	0.99	1	5.5x10-7	0.0003	0.0006	0.53	0.0002	0.074	-0.02	-0.365	-0.193
