# Supplementary material for: Detection of Parent-of-Origin Specific Expression Quantitative Trait Loci by Cis-Association Analysis of Gene Expression in Trios
Source: PLoS One. 2012 Aug 17;7(8):e41695. doi: 10.1371/journal.pone.0041695 (PMC3422236; doi:10.1371/journal.pone.0041695)
Supplement: Table S2 — Results for 7 SNPs identified by comparison of expression levels between reciprocal heterozygotes. (XLS) [file pone.0041695.s003.xls]

## Sheet: Suppl Table 2
Table S2. Results for 13 SNPs identified by comparison of expression levels between reciprocal heterozygotes.
Affymetrix GeneChip Exon 1.0 ST Probeset ID	Gene name	Chr	Associated SNP ID	Maternal Association Test (nominal p-value)	Maternal Association Test (Bonferroni p-value)	Paternal Association Test (nominal p-value)	Paternal Association Test (Bonferroni p-value)	Heterozygote Association Test (nominal p-value)	Heterozygote Association Test (Bonferroni p-value)	Likelihood Ratio Test (nominal p-value)	Likelihood Ratio Test (Bonferroni p-value)	Maternal Coefficient of Regression (ßM)	Paternal Coefficient of Regression (ßP)	Coefficient of Regression without Imprinting Effects (ßB)
3944714	CYTH4	chr22	rs139873	0.0002	0.075	0.0004	0.19	2.0x10-7	6.2x10-5	2.9x10-9	7.2x10-7	0.613	-0.599	0.021
2906619	NFYA	chr6	rs9349175	0.0003	0.17	0.0091	1	3.5x10-7	6.8x10-5	2.1x10-6	0.0005	-0.31	0.24	-0.04
2612044	C3orf20	chr3	rs10510436	0.0081	1	0.014	1	4.4x10-7	0.0001	7.3x10-5	0.02	0.246	-0.236	0.011
3944704	CYTH4	chr22	rs139873	0.0067	1	0.0003	0.14	5.2x10-7	0.0001	4.7x10-7	0.0001	0.393	-0.501	-0.044
2688191	DPPA4	chr3	rs7628330	1.78x10-5	0.011	0.079	1	6.4x10-7	9.83x10-5	5.3x10-7	0.0002	0.356	-0.193	0.083
3356210	ST14	chr11	rs2197142	0.0007	0.36	0.0003	0.19	6.5x10-7	0.0001	5.5x10-8	1.4x10-5	0.391	-0.433	0.001
2656185	MAP3K13	chr3	rs9844571	0.39	1	0.0002	0.083	8.7x10-7	0.0001	0.0003	0.067	0.167	-0.501	-0.169
