# Supplementary material for: Detection of Parent-of-Origin Specific Expression Quantitative Trait Loci by Cis-Association Analysis of Gene Expression in Trios
Source: PLoS One. 2012 Aug 17;7(8):e41695. doi: 10.1371/journal.pone.0041695 (PMC3422236; doi:10.1371/journal.pone.0041695)
Supplement: Table S3 — Results for 42 cis-eQTLs identified using the Likelihood Ratio Test (LRT). (XLSX) [file pone.0041695.s004.xlsx]

## Sheet: Sheet1
Table S3. Results for eQTLs identified by Likelihood Ratio Test (LRT) by comparing imprinting model againt no-imprinting model.
Affymetrix GeneChip Exon 1.0 ST Probeset ID	Gene name	Chr	Associated SNP ID	Likelihood Ratio Test (nominal p-value)	Likelihood Ratio Test (Bonferroni p-value)	Maternal Coefficient of Regression (ßM)	Paternal Coefficient of Regression (ßP)	Coefficient of Regression without Imprinting Effects (ßB)
3944714	PSCD4	chr22	rs139873	2.9x10-9	7.1x10-7	0.613	-0.599	0.021
3944695	PSCD4	chr22	rs139873	7.5x10-9	1.8x10-6	0.371	-0.712	-0.158
2942356	TBC1D7	chr6	rs3734669	4.6x10-8	1.1x10-5	-0.287	0.331	-0.012
3356210	ST14	chr11	rs2197142	5.5x10-8	1.4x10-5	0.391	-0.433	0.001
3773723	C17orf56	chr17	rs8067235	8.5x10-8	2.3x10-5	0.243	-0.245	0.003
3943129	DEPDC5	chr22	rs5753373	1.4x10-7	2.3x10-5	0.272	-0.295	-0.021
4049853	ADRB3	chr8	rs10955033	1.6x10-7	2.5x10-5	-0.297	0.606	0.119
3944712	PSCD4	chr22	rs139873	1.7x10-7	4.3x10-5	0.495	-0.616	-0.048
3194944	TRAF2	chr9	rs4842059	1.8x10-7	2.4x10-5	-0.328	0.223	-0.075
3709407	GUCY2D	chr17	rs2062737	1.9x10-7	4.6x10-5	0.333	-0.246	0.02
2396442	MASP2	chr1	rs11121582	2.1x10-7	3.8x10-5	0.257	-0.367	-0.014
3654970	LAT	chr16	rs2250104	2.2x10-7	2.1x10-5	0.25	-0.701	-0.134
3087828	PCM1	chr8	rs2638659	2.3x10-7	8.8x10-5	-0.403	0.56	-0.021
2617083	GOLGA4	chr3	rs7622114	2.4x10-7	6.4x10-5	-0.645	0.38	-0.116
3083036	MYOM2	chr8	rs17078672	3.1x10-7	0.0001	0.51	-0.361	0.118
3686216	GTF3C1	chr16	rs9806926	3.5x10-7	9.4x10-5	0.372	-0.263	0.045
2499159	RANBP2	chr2	rs1601548	3.6x10-7	8.9x10-5	-0.39	0.232	-0.055
2832416	PCDHB9	chr5	rs445310	3.9x10-7	8.6x10-5	-0.567	0.578	0.058
3944696	PSCD4	chr22	rs139873	3.9x10-7	9.8x10-5	0.32	-0.564	-0.112
3944709	PSCD4	chr22	rs139873	4.5x10-7	0.0001	0.315	-0.507	-0.086
3944704	PSCD4	chr22	rs139873	4.7x10-7	0.0001	0.393	-0.501	-0.044
2436841	KCNN3	chr1	rs4845693	4.9x10-7	8.4x10-5	0.453	-0.399	0.024
3474825	C12orf43	chr12	rs2259693	5.1x10-7	7.4x10-5	0.214	-0.29	-0.006
3349949	REXO2	chr11	rs12274772	5.2x10-7	0.0001	-0.212	0.249	0.015
2688191	DPPA4	chr3	rs7628330	5.3x10-7	0.0002	0.356	-0.193	0.083
3738202	HGS	chr17	rs8067235	5.5x10-7	0.0001	0.226	-0.244	-0.006
3773820	TMEM105	chr17	rs8067235	5.6x10-7	0.0001	0.408	-0.472	-0.025
2325014	KDM1A	chr1	rs1534949	5.7x10-7	0.0001	-0.451	0.542	0.043
3875161	FLJ25067	chr20	rs6053871	5.9x10-7	0.0002	0.28	-0.331	-0.027
3233081	AKR1C3	chr10	rs7477997	6.1x10-7	0.0002	0.267	-0.193	0.054
3321363	SPON1	chr11	rs11022781	6.8x10-7	0.0002	-0.318	0.254	-0.032
2919693	PRDM1	chr6	rs783390	7.1x10-7	0.0002	-0.588	0.794	0.082
3682131	MYH11	chr16	rs152022	7.3x10-7	4.8x10-5	0.23	-0.368	-0.021
2442841	ADCY10	chr1	rs1005298	7.5x10-7	0.0002	-0.304	0.326	0.011
3871727	NALP13	chr19	rs299188	7.6x10-7	0.0002	0.25	-0.269	-0.009
2436843	KCNN3	chr1	rs4845693	7.6x10-7	0.0001	0.618	-0.415	0.098
2919697	PRDM1	chr6	rs783390	8.0x10-7	0.0002	-0.538	0.68	0.053
2393559	WRAP73	chr1	rs7553858	8.4x10-7	0.0002	0.389	-0.232	0.078
3831090	WDR62	chr19	rs9676958	8.6x10-7	0.0002	-0.33	0.512	0.114
2586868	SLC25A12	chr2	rs4299310	8.6x10-7	0.0001	0.335	-0.412	-0.075
3961647	SLC25A17	chr22	rs4507196	8.9x10-7	6.5x10-5	-0.309	0.289	-0.01
3426199	NUDT4	chr12	rs4761764	9.7x10-7	0.0003	-0.558	0.251	-0.134
